# Supplementary material for: 10-year follow-up of the Super-Seniors Study: compression of morbidity and genetic factors
Source: BMC Geriatr. 2019 Feb 28;19:58. doi: 10.1186/s12877-019-1080-8 (PMC6394013; doi:10.1186/s12877-019-1080-8)
Supplement: Supplementary file 2 — Study dataset. (XLSX 38 kb) [file 12877_2019_1080_MOESM2_ESM.xlsx]

## Sheet: Super-Senior_Re-Interviews.csv
Subject	Age at 1st Int	Age at 2nd Int	Sex	MMSE1	IADL1	GDS1	TUG1	Height1.in	Weight1.lbs	BMI1	Height2.in	Weight2.lbs	BMI2	SysBP1	DiaBP1	HR1	SysBP2	DiaBP2	HR2	TUG2	MMSE2	IADL2	GDS2	Still Super?	rs7412	rs429358	FOXO3
1	89	101	F	30	19	3	10	63	123.4	21.9	60	93.4	18.2				120.5	73	65	21	28	15	5	Yes
2	93	104	M	28	23	0	13	65	132.6	22.1	62	107.4	19.6	135	55.5	75	111.5	47	80.5	27	24	20	3	Yes	TT	TT	AC
3	89	100	F	29	23	0	11	64	127.6	21.9	63	119.5	21.2	158	59.5	86	142	67	80.5	59	27	11	2	Yes	CC	TT	AC
4	92	104	F	30	23	0	9	62	143	26.2				129	72	57	129.5	73.5	69.5	61	17	2	5	Yes	CC	TT	AC
5	85	96	F	29	23	0	7	63	135.4	24	61	149.4	28.2	130	76	61	130.5	87.5	79	27	19	15	0	No	CC	TT	AC
6	91	102	F	30	23	1	9	64.5	141	23.8	63	125.6	22.2	131.5	69	65.5	143.5	76	81.5	15	30	18	8	No	CC	TT	AA
7	94	106	F	28	23	0	10	62	130	23.8	61	96.4	18.2	140	79.5	65	113	71	69.5	108	17	6	3	Yes	CC	CT	AC
8	86	97	F	29	23	0	9	57	157	34	57.5	141.8	30.2	159.5	73	61	116	68.5	69	22	26	19	0	No	CC	TT	AC
9	89	100	F	29	22	2	8	64.5	159	26.9	63.5	139.6	24.3	179	85.5	75.5	123	59	59.5	13	26	18	2	No	CC	TT	AC
10	90	100	F	30	23	0	9	62	135	24.7	62	139	25.4	132.5	65	50.5	112.5	79.5	104	22	27	16	0	No	TC	CT
11	87	97	F	28	23	1	7	63.5	158.4	27.6	63.5	149	26	134	77	68	122	76.5	67.5	11	22	23	0	Yes	CC	TT	AC
12	89	98	M	25	19	0	14	66	150	33.6	67	135.8	21.3	149.5	79.5	67	144.5	77.5	67	15	22	22	1	Yes	CC	TT	AC
13	87	96	M	28	23	0	11	67	157.5	24.7	64	151.4	26	125	72	68	150.5	81.5	70.5	15	24	18	0	Yes	CC	TT	AA
